# Supplementary material for: Tea Tree Essential Oil Kills Escherichia coli and Staphylococcus epidermidis Persisters
Source: Biomolecules. 2023 Sep 18;13(9):1404. doi: 10.3390/biom13091404 (PMC10526169; doi:10.3390/biom13091404)
Supplement: Supplementary file 1 [file biomolecules-13-01404-s001.zip]

Archive with 1 entries (1 files):
- biomolecules-2545449-supplementary.pdf
